# Supplementary material for: Evaluation of Factors Influencing Fluoride Release from Dental Nanocomposite Materials: A Systematic Review
Source: Nanomaterials (Basel). 2025 Apr 25;15(9):651. doi: 10.3390/nano15090651 (PMC12073368; doi:10.3390/nano15090651)
Supplement: Supplementary file 1 [file nanomaterials-15-00651-s001.zip]

Archive with 1 entries (1 files):
- nanomaterials-3565051-supplementary.pdf
